# Supplementary material for: Metabolic reprogramming is critical to microglial activation in Huntington’s disease
Source: JCI Insight. 2026 Apr 2;11(10):e201466. doi: 10.1172/jci.insight.201466 (PMC13232724; doi:10.1172/jci.insight.201466)
Supplement: Supporting data values [file jciinsight-11-201466-s151.xlsx]

## Sheet: Figure 1
Figure 1 A
	WT	R6/2	WT	R6/2
	Veh	Veh	MetF	MetF
	1	2.78	1.71	1.06
	0.57	2.13	1.38	0.67
	1.14	2.47	1.29	0.67
	1	2.58	1.4	1.36
			1.06	1.6
Figure 1B	WT	R6/2	WT	R6/2
	Veh	Veh	MetF	MetF
	1	3.797	0.751	1.664
	0.85	3.439	1.095	1.469
	0.938	3.752	1.052	1.784
	1.343	3.559	0.932	1.532
Figure 1C		cGAS	IL-6	IL-1β	IL-18	IFNα	IFNβ	B2M	OAS1	Clec7A	SPP1	C1QB	C4B
	R6/2+MetF	0.91	1.48	1.31	0.9	1.87	1.69	1.22	2.53	0.66	1.97	1.42	1.49
	WT+MetF	0.98	1.04	1.12	1.2	1.43	2.13	1.16	1.22	1.05	0.69	1.33	1.14
	R6/2 Veh	2.1	2.43	3.7	2.58	4.71	4.25	1.83	3.99	2.26	3.74	2.27	3.12
	WT Veh	1	1	1	1	1	1	1	1	1	1	1	1
Figure 1D		cGAS	STING	IRF3	IL-6	IL-1β	IL-18	IFNα	IFNβ	B2M	OAS1	Clec7A	IFI27L2A	SPP1	CXCL10	IRF7	C1qB
	R6/2+MetF	1.3	1.74	2.18	1.64	2.46	2.12	1.89	2.76	1.57	3.14	1.4	4.19	1.78	3.91	5.22	1.46
	WT+MetF	1.08	1.13	0.84	1.32	1.09	1.23	1.22	2.15	1.06	1.28	0.73	1.98	1.55	2.11	1.29	1.57
	R6/2 Veh	2.91	3.54	6.03	3.85	3.39	5.42	4.34	8.68	2.08	9.57	2.6	12.13	4.49	14.46	10.16	2.63
	WT Veh	1	1	1	1	1	1	1	1	1	1	1	1	1	1	1	1

## Sheet: Figure 2
Figure 2B
	WT	R6/2	WT	R6/2
	Veh	Veh	MetF	MetF
	22.2751	74.2084	20.9001	36.7316
	14.914	87.5189	21.6071	48.5678
	22.2421	73.341	28.1957	35.4464
Figure 2D (Panel 1)
	WT	R6/2	WT	R6/2
	Veh	Veh	MetF	MetF
	0.97362	7.72074	0.780756	1.15924
	1.02639	6.89255	0.843687	0.896498
	1.20661	5.02552	0.673518	1.06603
	0.793567	4.36335	0.783219	0.896824
Figure 2D (Panel 2)
	WT	R6/2	WT	R6/2
	Veh	Veh	MetF	MetF
	0.940411	2.3193	0.774875	0.855556
	1.05961	2.03887	0.910597	0.691816
	1.04642	2.65624	2.21047	1.08875
	0.953578	4.496	1.97186	0.832855
Figure 2D (Panel 3)	WT	R6/2	WT	R6/2
	Veh	Veh	MetF	MetF
	1.02441	1.27853	1.16158	1.12792
	0.975589	1.39424	1.02705	0.95633
	0.80192	2.28711	1.19239	1.26363
	1.19808	2.09319	0.914526	0.966409
Figure 2D (Panel 4)	WT	R6/2	WT	R6/2
	Veh	Veh	MetF	MetF
	0.842702	1.36464	0.9268	0.208245
	1.15747	3.72921	1.12191	0.43149
	1.1318	3.17355	2.78515	1.77754
	0.86837	5.15028	1.7213	1.33805
Figure 2D (Panel 5)	WT	R6/2	WT	R6/2
	Veh	Veh	MetF	MetF
	0.799803	1.77527	1.13276	1.04533
	1.20177	1.9983	0.753849	1.06981
	0.766038	1.73914	0.559901	1.53143
	1.23396	1.98487	0.644893	1.19791

## Sheet: Figure 3
Figure 3E
	WT	R6/2	WT	R6/2
	Veh	Veh	MetF	MetF
	3021.08	1286.72	4291.9	2611.33
	2329.95	919.697	2526.72	1566.33
	3207.72	1248.28	3739.31	2746.45
Figure 3F
	WT	R6/2	WT	R6/2
	Veh	Veh	MetF	MetF
	269.527	107.242	384.964	235.993
	307.837	161.373	336.93	238.77
	334.516	136.298	354.828	226.145
Figure 3G
	WT	R6/2	WT	R6/2
	Veh	Veh	MetF	MetF
	12	6	15	10
	9.09091	4	7.5	7.5
	15.7273	3.8	13.5	7.5
Figure 3H
	WT	R6/2	WT	R6/2
	Veh	Veh	MetF	MetF
	16	8	18	13
	14.0833	7.75	13	12.7
	24.5454	8.6	20.4	11.6667

## Sheet: Figure 4
Figure 4B
		GLUT1	HK1	HK2	PFKP	GAPDH	PGAM	PKM	LDHA	LDHB	SUCLA1
	R6/2+MetF	1.3	1.74	1.23	1.15	1.05	1.21	1.35	1.41	1.2	1.28
	WT+MetF	1.08	1.13	0.88	0.94	0.88	1.08	1.03	1.43	1.27	0.82
	R6/2 Veh	2.91	3.54	1.76	1.67	1.43	1.54	1.53	1.59	1.67	1.92
	WT Veh	1	1	1	1	1	1	1	1	1	1
	Figure 2D (Panel 1 HK1)
		WT	R6/2	WT	R6/2
		Veh	Veh	MetF	MetF
		0.881753	1.87207	1.19571	1.40048
		1.11825	2.98524	1.21684	1.25453
		1.0284	1.80295	1.0501	1.34335
		0.971597	1.80946	1.1169	1.36626
	Figure 2D (Panel 2 HK2)
		WT	R6/2	WT	R6/2
		Veh	Veh	MetF	MetF
		0.891836	1.61491	1.33245	1.39316
		1.10816	1.8597	1.05719	1.63
		0.975392	1.78536	0.984224	1.24871
		1.02461	1.87508	0.920537	1.00409
	Figure 2D (Panel 3 PFKFB3)
		WT	R6/2	WT	R6/2
		Veh	Veh	MetF	MetF
		0.94276	2.20609	0.813193	1.17587
		1.05724	2.11641	0.876275	1.25481
		0.966252	2.52899	1.12558	2.12499
		1.03375	2.57829	1.46187	1.90114
	Figure 2D (Panel 3 PKM2)
		WT	R6/2	WT	R6/2
		Veh	Veh	MetF	MetF
		0.954328	1.70342	1.03029	1.75618
		1.04567	1.81773	1.14195	0.940704
		0.840988	2.83787	0.977377	1.81048
		1.15901	2.57403	1.37772	1.8613
	Figure 2D (Panel 3 PDH)
		WT	R6/2	WT	R6/2
		Veh	Veh	MetF	MetF
		1.35543	0.652684	1.79391	1.16317
		0.960766	0.099408	1.88292	1.01728
		1.15219	0.219464	1.25947	1.57235
		0.895347	0.76373	1.14647	1.35043
				1.52586	0.974796
	Figure 2D (Panel 3 PDHK1)
		WT	R6/2	WT	R6/2
		Veh	Veh	MetF	MetF
		1.26019	0.87426	1.71993	1.1498
		0.951724	0.251048	1.78429	1.19101
		1.14038	0.148708	1.5684	1.55156
		0.859906	0.664195	1.16139	1.63176
				1.446	0.91977

## Sheet: Figure 5
Figure 5B (Panel 1)
				Control						HD
	HK1	1.0107	1.01534	1.0586	0.900637	1.0206		1.53477	1.46792	1.91125	1.23272	1.38109
	HK2	0.9423	1.22185	1.15018	0.678733	1.25808		4.10909	2.94766	2.87081	2.8141	1.88482
	PFKP	1.30205	1.18994	0.699086	0.733838	1.07926		6.24611	2.64026	1.9802	3.38191	1.88689
	Aldolase A	0.926125	0.931811	1.14308	1.02413	0.987981		1.24496	1.23112	1.74181	1.44764	1.25884
Figure 5B (Panel 2)				Control						HD
	PKM2	1.38592	1.18621	0.917213	0.839579	0.677577		1.73884	1.49385	3.11325	2.30425	1.92858
	PDHK1	0.990965	1.52255	0.640649	0.784635	1.07391		0.87538	1.59897	0.663894	0.558809	1.19193
	PDH	1.39477	0.984153	1.12255	0.660222	0.934942		1.04675	1.2259	1.01504	0.914198	0.944788
	LDHA	0.9361	1.02787	1.26433	0.87909	0.898158		1.23276	1.14855	1.55932	1.36599	1.16693
Figure 5D (Panel 1)				Control						HD
	HK1	1.12782	0.925616	1.05147	0.886475	1.00893		1.27661	1.8888	1.49015	1.78529	1.97692
	HK2	0.883914	0.944023	1.14775	1.01416	0.990156		0.974402	1.70638	1.37444	1.81191	1.09577
	PFKP	2.75053	0.46012	0.285658	0.904209	0.623257		6.04819	9.08763	8.07076	5.62432	4.49082
	Aldolase A	0.983607	0.935575	1.08132	1.15014	0.861106		1.22147	1.80592	1.2459	1.70065	2.327
Figure 5D (Panel 2)				Control						HD
	PKM2	1.0375	0.495223	0.513245	2.77778	0.262363		6.47059	6.59274	3.59259	4.53252	11.6372
	PDHK1	0.422768	1.57643	1.18791	1.13757	0.686813		0.363154	0.675403	0.648148	1.27541	0.375
	PDH	1.05618	1.13721	0.920706	1.07985	0.806057		0.609813	0.505979	0.480194	0.445201	0.64508
	LDHA	1.0327	1.1818	1.03726	1.24307	0.506421		1.19694	1.6129	1.57073	1.98844	2.43096

## Sheet: Figure 6
Figure 6B (Panel 1 IL6)							Figure 6D (Panel 1 Basel Respiration)							Figure 6F (Panel 1 DRP1)
	WT	R6/2	WT	R6/2				WT	R6/2	WT	R6/2				WT	R6/2	WT	R6/2
	Veh	Veh	MetF	MetF				Veh	Veh	MetF	MetF				Veh	Veh	MetF	MetF
	1	1.093	0.937	1.40587				104.9	52.1	99.9	88				1	1.33576	1.08258	1.10386
	0.482	1.414	1.243	0.862				90.4	39.5	125.5	61				1	1.03647	1.65578	1.1796
	0.838	3.321	1.134	1.111				99.7	28.3	68.4	72.7				1	1.04406	1.07244	0.552972
	1	2.412	1.01729	0.420489				94.5	31.1	117.6	68.1
	0.636		0.690562					96.3		112.4
														Figure 6F (Panel 2 pDRP1)
															WT	R6/2	WT	R6/2
Figure 6B (Panel 2 IL1B)							Figure 6D (Panel 2 Maximal Respiration)								Veh	Veh	MetF	MetF
	WT	R6/2	WT	R6/2				WT	R6/2	WT	R6/2				1	4.37908	1.19104	1.66636
	Veh	Veh	MetF	MetF				Veh	Veh	MetF	MetF				1	4.73625	1.65625	2.73444
	1	4.033	0.945	0.93				84.4	49.1	72.5	90.3				1	3.67824	1.13356	1.49262
	0.456	1.592	0.838	1.013				89.5	37.9	137.6	98.6				1	3.41868	1.18119	1.70612
	0.377	4.348	0.644	1.416				101	45.5	80	95
	1	3.488	0.504	1.509				107.8	67.5	129.9	81.7
	0.448		0.845					93.1		138.8				Figure 6F (Panel 3 MFF)
															WT	R6/2	WT	R6/2
															Veh	Veh	MetF	MetF
Figure 6B (Panel 3 IL18)															1	1.60772	0.894685	0.947593
	WT	R6/2	WT	R6/2											1	0.739229	0.790762	1.40633
	Veh	Veh	MetF	MetF											1	0.683478	0.853049	0.759999
	1	4.028	1.483	2.647											1	0.688608	0.541806	0.962671
	0.922	2.839	0.969	2.33
	0.952	4.43	1.018	3.144
	1	5.621	1.111	2.784										Figure 6F (Panel 4 pMFF)
	1.051		0.938												WT	R6/2	WT	R6/2
															Veh	Veh	MetF	MetF
															1	4.73625	1.65625	2.73444
Figure 6B (Panel 4 TNFA)															1	3.99491	0.956961	1.27301
	WT	R6/2	WT	R6/2											1	4.3	1.05	1.69
	Veh	Veh	MetF	MetF											1	5.44598	1.9434	4.77558
	1	4.755	1.201	2.951
	0.958	3.811	0.822	2.353
	0.936	4.212	0.816	2.898										Figure 6F (Panel 5 Pro-IL1B)
	1	6.326	1.063	2.498											WT	R6/2	WT	R6/2
	1.178		1.098												Veh	Veh	MetF	MetF
															1	2.01124	0.944216	1.16072
															1	0.985769	0.877235	0.683052
Figure 6B (Panel 5 CD68)															1	2.51124	1.06442	1.6625
	WT	R6/2	WT	R6/2											1	1.59858	1.25772	1.5862
	Veh	Veh	MetF	MetF
	1	5.863	1.403	3.775
	1.004	3.778	0.962	2.414										Figure 6F (Panel 6 Cleaved-IL1B)
	0.892	5.027	1.006	2.448											WT	R6/2	WT	R6/2
	1	7.759	1.568	4.145											Veh	Veh	MetF	MetF
	1.591		1.396												1	6.50875	0.848976	2.07805
															1	5.86	1.05	2.69
															1	3.9	1.25	3.5
Figure 6B (Panel 5 CD86)															1	3.5	1.3	3.2
	WT	R6/2	WT	R6/2
	Veh	Veh	MetF	MetF
	1	6.34	0.494	2.11
	0.934	3.492	0.996	2.632
	0.633	4.475	0.799	2.807
	1	6.659	0.706	2.549
	0.773		0.963

## Sheet: Supplementary Figure 1
Supplementary Figure 1A Panel 1 Dloop1							Supplementary Figure 1B Panel 1 Dloop1
	WT	R6/2	WT	R6/2				WT	R6/2	WT	R6/2
	Veh	Veh	MetF	MetF				Veh	Veh	MetF	MetF
	1	3.2	1.54	2.23				1	5.727	1.503	2.421
	0.48	5.04	1.14	1.42				1.142	4.95	1.723	2.14
	1.37	3.03	1.57	1.24				1.407	6.43	1.511	2.093
	1	2.72	1.43	1.58				1.704	4.867	1.625	2.455
			1.5	2.13
Supplementary Figure 1A Panel 2 Dloop3							Supplementary Figure 1B Panel 2 Dloop3
	WT	R6/2	WT	R6/2				WT	R6/2	WT	R6/2
	Veh	Veh	MetF	MetF				Veh	Veh	MetF	MetF
	1	2.55	1.19	0.84				1	4.68	1.57	1.887
	0.59	2.13	1.14	0.45				1.489	5.851	0.712	2.008
	1.29	2.93	1.39	0.62				1.286	5.645	1.153	2.997
	1	3.51	1.51	1.76				1.857	4.356	1.298	1.868
			1.05	1.87

## Sheet: Supplementary Figure 2
		WT	R6/2	WT	R6/2
		Veh	Veh	MetF	MetF
		79.1	31	72.3	25.5
		99	125.6	108.8	150.9
		101.5	79.7	94.1	137.2
		113.8	127.3	106.1	141.4
		96.9		121.8	131.5

## Sheet: Supplementary Figure 3
Supplementary Figure 3B Panel 1 pDRP1
	WT	R6/2	WT	R6/2
	Veh	Veh	MetF	MetF
	0.999987	1.86888	1.41734	1.30476
	0.94372	2.10256	1.2208	0.959173
	0.999969	4.83683	1.41731	1.97191
	0.919846	3.99674	1.32383	2.02965
Supplementary Figure 3B Panel 2 pMFF
	WT	R6/2	WT	R6/2
	Veh	Veh	MetF	MetF
	0.750968	2.4002	1.8581	1.47514
	1.24903	2.371	1.11897	0.88417
	0.999814	3.17549	1.38065	0.740315
	0.961995	1.47551	0.754692	0.670705
Supplementary Figure 3B Panel 3 Pro-IL1B
	WT	R6/2	WT	R6/2
	Veh	Veh	MetF	MetF
	1	1.63395	1.19887	0.917541
	0.698604	2.24544	0.947868	1.05211
	0.99999	1.76892	1.07719	0.902961
	1.17319	2.20323	1.14298	0.834857

## Sheet: Supplementary Table 1
		Vehicle	Vehicle	Metformin	Metformin
		WT	R6/2	WT	R6/2
	cGAS	0.66	2.49	0.85	0.61
		1.34	1.36	1.17	1.22
		0.99	1.37	0.79	0.28
		1	3.19	1.25	1.15
				0.85	1.28
	STING	0.82	1.74	1.04	1
		0.76	1.52	1.95	1.59
		1.413	1.92	1.93	0.66
	IRF3	0.7	2.03	1.11	1.08
		0.87	1.93	1.34	1.93
		1.42	2.03	1.76	0.93
	IL6	1	3.35	0.88	1.59
		0.6	1.57	1.25	1.45
		0.89	2.57	0.83	1.71
		1.52	2.23	1.21	1.15
	IL1B	1	2.71	1.26	0.99
		0.52	4.48	0.56	1.51
		1.22	5.35	1.3	1.49
		1.26	2.27	1.03	1.17
				1.46	1.39
	IL18	1	2.64	1.77	1.05
		0.96	2.69	0.69	0.79
		0.97	2.53	0.99	0.84
		1.06	2.47	0.89	0.69
				1.66	1.14
	IFNA	1	5.06	1.53	2.66
		0.87	3.66	0.8	0.99
		1.26	1.8	1.91	3.01
		0.88	8.31	1.4	1.11
				1.51	1.57
	IFNB	1	5.95	3.5	2.67
		0.33	1.85	0.56	1.06
		1.52	2.29	1.4	2.53
		1.15	6.91	1.72	0.62
				3.49	1.56
	B2M	1	1.75	0.9	0.96
		0.88	1.34	1.01	0.78
		0.88	1.41	1.06	1.06
		1	2.38	1.11	1.35
				1.36	1.57
	OAS1	1	4.67	0.66	1.88
		1.12	3.62	1.2	2.89
		0.88	3.64	1.81	2.64
		1	4.01	1.09	2.65
				1.35	2.61
	Clec7A	1	2.63	1.06	0.58
		1	2.49	1.15	0.24
		1.22	1.89	1.94	0.44
		1	2.5	0.97	1.49
				0.4	0.72
	IFI27L2A	0.81	5.06209	0.51	1.64
		1.3	2.67035	1.12	2.54
		0.88	2.49395	1.76	2.65
		1	4.12	1.23	2.48
				1.33	2.15
	SPP1	1.03	3.27	0.73	2.05
		1.1	4.69	0.76	2.39
		0.88	4.64	0.78	2.53
		1	2.35	0.73	1.2
				0.47	1.7
	AXL	1	0.63	0.64	0.59
		0.82	0.53	0.85	0.4
		0.71	0.52	0.87	0.57
	TREM2	1.26	0.7	0.8	0.95
		0.94	0.63	1.2	0.63
		0.79	0.96	1.23	1.28
	CXCL10	1.61	1.23	0.45	1.47
		0.78	2	0.38	1.8
		0.6	1.13	0.9	2.17
	IRF7	1.52	0.72	0.71	1.63
		0.81	0.4	1.16	0.8
		0.68	0.99	1.89	1.59
	CST7	1.14	1.238	0.86	1.27
		1.09	0.97	1.22	1.08
		0.76	1.73	1.77	1.92
	AIF1	1.37	1.23	1.1	0.96
		0.9	0.77	0.82	0.75
		0.72	1.07	1.36	0.89
	PSD95	1	0.587148	0.761164	0.773829
		1.0906	0.536374	1.08763	0.540798
		0.911392	0.497154	0.879125	0.784358
		1	0.65	0.47	0.75
				0.62	0.76
	Homer1	0.952381	0.504103	0.673148	0.786599
		1.16794	0.509904	1.04074	0.702901
		0.877538	0.64706	0.953628	0.585644
		1	0.64	0.73	0.96
				1.03	0.83
	SYP	0.970874	1.31691	0.851159	1.22185
		0.987401	1.158	1.10212	1.02845
		1.03645	1.01084	1.03358	1.58538
	SYN1	0.819672	1.25644	0.738989	1.16584
		1.03541	1.18628	1.16084	0.73355
		1.15016	0.942373	0.9661	1.10811
	SYP	0.970874	1.31691	0.851159	1.22185
		0.987401	1.158	1.10212	1.02845
		1.03645	1.01084	1.03358	1.58538
	C1QB	0.970874	2.42718	1.21359	1.25243
		1.45631	2.03883	1.46602	1.83495
		0.582524	2.3301	1.32039	1.17476
	C4B	0.847458	3.46657	1.41052	1.46455
		1.05932	3.12712	1.00847	1.5678
		1.09322	2.75424	1	1.4322
	C3	1	1.29864	1.0369	0.718108
		1.56	1.22	0.79	0.69
		1.18	1.32	1.15	1.26

[truncated: 2 more sheets: Supplementary Table 2, Supplementary Table 3]
